# Supplementary material for: Vaccine development for mosquito-borne viral diseases
Source: Front Immunol. 2023 May 12;14:1161149. doi: 10.3389/fimmu.2023.1161149 (PMC10213220; doi:10.3389/fimmu.2023.1161149)
Supplement: Supplementary file 2 [file Table_1.xlsx]

## Sheet: Sheet1
Table 1. Summary of vaccine candidates against three mosquito-borne viral diseases and clinical trial results
Name of Vaccine	Core strategy	Research institution	Clinical phase	Vaccine Dose	Number of Doses	Age range of the participants	Neutralizing Antibody GMT	The Control Group	Reference
DENV
CYD-TDV: Dengvaxia (Live attenuated vaccine)	Substituting the prM/E region of YF17D with the gene in four DENV serotypes	Sanofi Pasteur, Lyon, France	Licensed	0.5 mL dose with 5 ± 1 log10 median cell culture infectious dose of each of the four CYD vaccine viruses	Assign vaccine at months 0, 6 (± 15 days), and 12 (± 30 days)	Aged 4–11 years, 4002 participants	28 days after the first injection: PRNT50 94.4-195. 28 days after the second injection: PRNT50 120.7-326. 28 days after the third injection: PRNT50 146.1-405. 1 year after the third injection: PRNT50 76.5-153.	28 days after the first injection: PRNT50 24.2-42.9. 28 days after the second injection: PRNT50 21.2-43.5. 28 days after the third injection: PRNT50 19.4-52.2. 1 year after the third injection: PRNT50 20.7-38.5.	[1]
TAK-003 (Live attenuated vaccine)	Substituting the prM/E genes of attenuated DENV-2 with the genes in DENV-1, DENV-3, DENV-4	Takeda, Japan	Ⅲ	0.5 mL dose with approximately 3.6, 4.0, 4.6, and 5.1 log10 plaque forming units of TDV-1, TDV-2, TDV-3, and TDV-4, respectively	Assign vaccine at days 0 and 90	Aged 4–16 years, 20099 participants	Day 120: GMTs 1129-4897 in seropositive; GMTs 144-1730 in seronegative Day 450: GMTs 799-2993 in seropositive; GMTs 53-656 in seronegative	Day 120: GMTs 241-766 in seropositive; GMTs 6-8 in seronegative Day 450: GMTs 282-747 in seropositive; GMTs 6-8 in seronegative	[2]
Aka TV003 (Live attenuated vaccine)	Deletion in the 3´ untranslated region of DEN-1, DENV-2, DENV-4, and a chimeric virus of DENV-2/DENV-4	The National Institute of Allergy and Infectious Diseases	Ⅲ	0.5 ml dose with a potency of 3 log 10 PFUs	Assign vaccine at days 0 and 180	Aged 18–59 years 300 participants	After the first injection: PRNT50 93.96-445.39	/	[3]
ChinDENV (Live attenuated vaccine)	JEV vaccine strain SA14-14-2 as the backbone, replacement with the prM/E genes of four DENV serotypes	The National Institutes for Food and Drug Control	Ⅰ	/	/	/	/	/	[4]
DPIV (Inactivated vaccine)	A tetravalent dengue purified inactivated vaccine and adjuvants	WRAIR and GSK	Ⅰ/Ⅱ	0.5 mL dose of 1 or 2 µg of purified virus antigen per each of the four DENV types	Assign vaccine with adjuvants at days 0 and 28;	Aged 18–39 years, 100 participants	Day 56: 1μg alum, GMTs in MNA 20-55; 4μg alum, GMTs in MNA 141-191; 1μg AS01E, GMTs in MNA 307-539; 1μg AS03B, GMTs in MNA 341-526; M7: 1μg alum, GMTs in MNA 6-7; 4μg alum, GMTs in MNA 9-14; 1μg AS01E, GMTs in MNA 15-21; 1μg AS03B, GMTs in MNA 15-33; M13: 1μg alum, GMTs in MNA 5-8; 4μg alum, GMTs in MNA 7-13; 1μg AS01E, GMTs in MNA 9-37; 1μg AS03B, GMTs in MNA 8-25.	GMTs in MNA: 5	[5]
DENV1-NS （mRNA vaccine）	An mRNA-LNP vaccine that can express a consensus NS protein comprising the most immunogenic portions of NS3, NS4B, and NS5 observed in humans.	Functional Genetics of Infectious Diseases Unit, Institut Pasteur	/	/	/	/	/	/	[6]
prM/E mRNA-LNP （mRNA vaccine）	A nucleotide-modified mRNA vaccine encoding the membrane and envelope structural proteins from DENV serotype 1 encapsulated in lipid nanoparticles	Department of Microbiology and Immunology, University of Illinois College of Medicine	/	/	/	/	/	/	[7]
V180 (Protein vaccine)	A truncated protein DEN-80E expressed in insect cells	Merck Sharpe & Dohme (MSD)	Ⅰ	Three V180 dose levels: low-dose (3, 3, 3, and 6 μg, respectively), medium-dose (10, 10, 10, and 20 μg, respectively), and high-dose (50, 50, 50, and 100 μg, respectively)	Assign vaccine with adjuvants on 0, 1, 2 months	Aged 18–48 years, 98 participants	28 days postdose 3: Low-dose with 30 ISCOTM units: FRNT50 127-891; Low-dose with 60 ISCOTM units: FRNT50 180-1344; Medium-dose with 30 ISCOTM units: FRNT50 75-505; Medium-dose with 60 ISCOTM units: FRNT50 111-659; High-dose with 30 ISCOTM units: FRNT50 73-488; High-dose with 60 ISCOTM units: FRNT50 53-534.	28 days postdose 3: seroconversion rates = 0% and GMTs < 10	[8]
TVDV (DNA vaccine)	The plasmid VR1012 is the backbone; Each monovalent plasmid contains the prM and E genes of four dengue viruses cloned into the backbone	The US Naval Medical Reach Center (NMRC) and WRAIR	Ⅰ	1 mL dose	Assign vaccine at days 0, 30 and 90	Aged 20.7–50.8 years, 40 participants	Day 120: Only one participant was induced with low-level neutralizing antibodies to DENV-1. Day 180: Another volunteer was found a tetravalent response	/	[9]
ZIKV
ZPIV (Inactivated vaccine)	Purified formalin-inactivated ZIKV vaccine	WRAIR	Ⅰ	The Saint Louis University (SLU) trial: 0.5 mL dose of three vaccine dosages (5 μg, 2.5 μg, 10 μg) The WRAIR trial: ZPIV 5 mcg The Beth Israel Deaconess Medical Center (BIDMC) trial: ZPIV 5 mcg	The Saint Louis University (SLU) trial: 0.5mL dose of three vaccine dosages (5 μg, 2.5 μg, 10 μg) The WRAIR trial: two or three 5 mcg vaccine after a dose of YF-VAX® The Beth Israel Deaconess Medical Center (BIDMC) trial: two doses separated by either four or two weeks, or a single dose	Aged 18–49 years, 67 participants	Day 29: GMT 5.5 of SLU; GMTs 8.5 of WRAIR; GMTs 8.7 of BIDMC Day 57: GMTs 142.9 of SLU; GMT 100.8 of WRAIR; GMTs 820.6 of BIDMC	Day 29-57: GMTs 5.0	[10, 11]
ZIKV-3′UTR-Δ10 and ZIKV-3′UTR-Δ20 （Live attenuated vaccine）	with a 10-nucleotide or 20-nucleotide deletion within the 3′UTR of the ZIKV genome from strain FSS13025	University of Texas Medical Branch	/	/	/	/	/	/	[12]
ChinZIKV （Live attenuated vaccine）	Japanese encephalitis live-attenuated vaccine SA14-14-2 as backbone; expressing the prM-E proteins of ZIKV	Beijing Institute of Microbiology and Epidemiology	/	/	/	/	/	/	[13]
GLS-5700 (DNA vaccine)	Consensus DNA vaccine encoding the ZIKV premembrane and envelope proteins	GeneOne Life Science, Inc and NIH	Ⅰ	0.1 mL dose with 1 mg or 2 mg plasmid pGX7201	Assign vaccine at weeks 0, 4, 12	Aged 18–65 years, 40 participants	At week 14: Neutralizing-antibody titer ranged from 1:18 to 1:317 and did not correlate with the vaccine dose	/	[14]
VRC-ZKADNA085-00-VP (DNA vaccine)	The ZIKV prM signal sequence was exchanged with the analogous region of JEV to create vector VRC5288	National Institute of Allergy and Infectious Diseases (NIAID)	Ⅰ	A dosage of 4 mg, as two 0.5 mL injections	Group1: Assign vaccine at weeks 0 and 8; Group2: Assign vaccine at weeks 0 and 12; Group3: Assign vaccine at weeks 0, 4, and 8; Group4: Assign vaccine at weeks 0, 4, and 20.	Aged 18–35 years, 80 participants	Group1: GMTs 67; Group2: GMTs 55; Group3: GMTs 81; Group4: GMTs 120.	/	[15]
VRC-ZKADNA090-00-VP (DNA vaccine)	The ZIKV/JEV prM-E construct, VRC5283, encodes the JEV signal sequence	National Institute of Allergy and Infectious Diseases (NIAID)	Ⅱ	A single dosage of 4 mg or a split dose of two 5 mL injections	Group1: Assign vaccine via needle and syringe a single dosage of 4 mg at weeks 0, 4, and 8; Group2: Assign vaccine via needle and syringe as a split dose of two 5 mL injections at weeks 0, 4, and 8; Group3: Assign vaccine via needle-free injection device, PharmaJet, as a split dose of two 5 mL injections at weeks 0, 4, and 8.	Aged 18–50 years, 45 participants	Group1: GMTs 48; Group2: GMTs 150; Group3: GMTs 304.	/	[15]
mRNA-LNP （mRNA vaccine）	Encoding the pre-membrane and envelope (prM–E) glycoproteins of ZIKV, encapsulated in lipid nanoparticles (LNPs)	University of Pennsylvania	/	/	/	/	/	/	[16]
mRNA-1325 （mRNA vaccine）	Lipid nanoparticles encapsulate modified mRNA encoding wild-type (WT) or variant ZIKV structural genes	Moderna Therapeutics	Ⅰ	/	/	/	/	/	[17]
MV-Zika; MV-ZIKV-RSP (Viral vector vaccine)	A live attenuated measles virus vector expressing prM and soluble E	Themis Bioscience GmbH	Ⅰ	A high dose of 1 105 Tissue Culture Infective Dose 50% (TCID50); A low dose of 2.5  104 TCID50	Group1: assign MV-ZIKA-RSP vaccine (high dose) on days 0 and 28; Group2: Assign MV-ZIKA-RSP vaccine (low dose) on days 0 and 28; Group3: Assign one MV-ZIKA-RSP vaccine (high dose) on day 0 and a placebo on day 28; Control group: Two placebo injections on days 0 and 28.	Aged 18–55 years, 48 participants	GMT of anti-ZIKA-RSP antibodies by the VNT： all 10	GMT of anti-ZIKA-RSP antibodies by the VNT：10	[18]
AdC7-M/E (Viral vector vaccine)	Recombinant AdC7 expressing ZIKV M/E proteins	Beijing Institutes of Life Science	/	/	/	/	/	/	[19]
CHIKV
VRC 311: VRC-CHKVLP059-00-VP (Virus-like particles (VLP) vaccine)	Generated by the expression of the CHIKV structural cassette from a DNA expression plasmid transfected into human cells	National Institute of Allergy and Infectious Diseases	Ⅰ	Group1: A dose of 10 mcg; Group2: A dose of 20 mcg; Group3: A dose of 40 mcg.	Assign vaccine at weeks 0, 4, and 20.	Aged 18–50 years, 25 participants	Group1: Neutralization IC50 titer 50 at week 0; 188 at week 4; 650 at week 20; 8745 at week 24; Group2: Neutralization IC50 titer 51 at week 0; 236 at week 4; 510 at week 20; 4525 at week 24; Group3: Neutralization IC50 titer 52 at week 0; 346 at week 4; 1485 at week 20; 5390 at week 24;	/	[20]
pCHIKV-7 （DNA vaccine）	Encoding the full-length cDNA of 181/25 vaccine via a new method called iDNA® infectious clone technology	Institute for Human Infections and Immunity, University of Texas Medical Branch	/	/	/	/	/	/	[21]
A DNA-based dMAb strategy （DNA vaccine）	Entailing the electroporation-mediated delivery of synthetic DNA plasmids encoding a biologically active anti–chikungunya virus (CHIKV) envelope monoclonal antibody (dMAb)	The Wistar Institute, Philadelphia, Pennsylvania	/	/	/	/	/	/	[22]
MV-CHIK (Virus-vectored vaccine)	Inserting genes encoding protective antigen into the vector virus genome.	University of Texas Medical Branch	Ⅱ	Groups A and B: 5 × 10⁴ TCID50 per 0.3mL; Groups C and D: 5 × 10⁵ TCID50 per 0.3mL;	Group A and C: Assign vaccine on days 0 and 28, placebo on day 196; Group B and D: Adding placebo on day 0, vaccine on day 28, and MV-CHIK boosting dose on day 196; Treatment Group A/C: assign Priorix® on days 0 and 28, placebo on day 196; Treatment Group B/D: Assign placebo on day 0, Priorix® on day 28, and one boosting dose with Priorix® on day 196; Measles Booster Group 1: Assign Priorix® on d…	Aged 18–55 years, 263 participants	Group A: PRNT50: 11.2 on day 28, 13.5 on day 196, 14.6 on day 224; Group B: PRNT50: 5.5 on day 28, 6.4 on day 196, 70.5 on day 224; Group C: PRNT50: 25.7 on day 28, 38.8 on day 196, 41.8 on day 224; Group D: PRNT50: 5.1 on day 28, 16.5 on day 196, 609.8 on day 224; Measles Booster Group 1: PRNT50: 13.5 on day 28, 28.9 on day 168, 24.1 on day 196, 18.3 on day 224; Measles Booster Group 2: PRNT50: …	Treatment Group A/C: PRNT50: 5.0 at day 28, 196, 224; Treatment Group B/D: PRNT50: 5.0 on days 28, 196, 224.	[23]
Ad-CHIKV-SG, Ad-CHIKV-E3/E2/E1, and Ad-CHIKV-E3/E2/6K （Viral vector-based vaccine）	Developing a replication incompetent adenovirus 5 (rAd) that expresses an antigen and adsRNA adjuvant.	Vaxart, Inc., 395 Oyster Point	/	/	/	/	/	/	[24]
